# Supplementary material for: Diversity of bacteriome associated with Phlebotomus chinensis (Diptera: Psychodidae) sand flies in two wild populations from China
Source: Sci Rep. 2016 Nov 7;6:36406. doi: 10.1038/srep36406 (PMC5098245; doi:10.1038/srep36406)
Supplement: Supplementary Table S1 [file srep36406-s1.xls]

## Sheet: Table S1
Table S1. Bacterial composition and abundance in the sand fly specimens from Henan and Sichuan collections.
Bacterial classification						Samples
						HNB		HNF		HNM		SCB		SCF		SCM
Kingdom	Phylum	Class	Order	Family	Genus	No. of sequences	Percentage (%)	No. of sequences	Percentage (%)	No. of sequences	Percentage (%)	No. of sequences	Percentage (%)	No. of sequences	Percentage (%)	No. of sequences	Percentage (%)
Bacteria	Proteobacteria	Betaproteobacteria	Burkholderiales	Comamonadaceae	Diaphorobacter	1	0.186567
					Curvibacter	2	0.373134							1	0.591716
				Burkholderiales_incertae_sedis	Aquabacterium			1	1.03093
		α-proteobacteria	Caulobacterales	Caulobacteraceae	Brevundimonas							1	0.436681
					Caulobacter	6	1.1194					1	0.436681
			Rickettsiales	Rickettsiaceae	Rickettsia	5	0.932836	2	2.06186	7	7.95455
					Wolbachia	51	9.51493	7	7.21649	4	4.54545
			Rhizobiales	Bradyrhizobiaceae	Bradyrhizobium	1	0.186567
				Beijerinckiaceae	Methylocella	1	0.186567					1	0.436681
				Hyphomicrobiaceae	Hyphomicrobium	1	0.186567
					Prosthecomicrobium	1	0.186567
			Sphingomonadales	Sphingomonadaceae	Sphingomonas	16	2.98507	1	1.03093			1	0.436681	2	1.18343
					Novosphingobium	13	2.42537					1	0.436681
			Rhodospirillales	Rhodospirillaceae	unclassified_Rhodospirillaceae	1	0.186567
			Rhodobacterales	Rhodobacteraceae	Paracoccus							1	0.436681
			unclassified_α-proteobacteria													1	0.757576
		γ-proteobacteria	Xanthomonadales	Xanthomonadaceae	Stenotrophomonas	1	0.186567	1	1.03093
			Enterobacteriales	Enterobacteriaceae	Pantoea	3	0.559701
					Klebsiella	1	0.186567
					Cedecea	16	2.98507
					Enterobacter	9	1.6791	1	1.03093	4	4.54545	3	1.31004
					Escherichia	17	3.17164			2	2.27273	6	2.62009	1	0.591716	2	1.51515
					Citrobacter	68	12.6866	12	12.3711	11	12.5	28	12.2271	1	0.591716	1	0.757576
					Pluralibacter	54	10.0746	11	11.3402	11	12.5	35	15.2838	1	0.591716	1	0.757576
					Erwinia			4	4.12371	1	1.13636
			Pseudomonadales	Pseudomonadaceae	Pseudomonas	216	40.2985	47	48.4536	42	47.7273	67	29.2576	96	56.8047	40	30.303
			Legionellales	Coxiellaceae	Diplorickettsia							47	20.524	59	34.9112	81	61.3636
		unclassified_Proteobacteria														1	0.757576
	Firmicutes	Bacilli	Lactobacillales	Enterococcaceae	Enterococcus	51	9.51493	7	7.21649	6	6.81818	33	14.4105	3	1.77515	2	1.51515
		Clostridia	Clostridiales	unclassified_Clostridiales				1	1.03093
	Tenericutes	Mollicutes	Entomoplasmatales	Spiroplasmataceae	Spiroplasma							4	1.74672	5	2.95858	3	2.27273
	Planctomycetes	Planctomycetia	Planctomycetales	Planctomycetaceae	Planctomyces			1	1.03093
	Bacteroidetes	Bacteroidia	Bacteroidales	Porphyromonadaceae	unclassified_Porphyromonadaceae	1	0.186567
		Flavobacteriia	Flavobacteriales	Flavobacteriaceae	Chishuiella			1	1.03093
					Total	536		97		88		229		169		132
