# Supplementary material for: Diversity of bacteriome associated with Phlebotomus chinensis (Diptera: Psychodidae) sand flies in two wild populations from China
Source: Sci Rep. 2016 Nov 7;6:36406. doi: 10.1038/srep36406 (PMC5098245; doi:10.1038/srep36406)
Supplement: Supplementary Table S2 [file srep36406-s2.xls]

## Sheet: Sheet1
Table S2. Bacterial isolates from the sand fly specimens from Henan and Sichuan collections.
Bacterial species	GenBank Accession No.	Similarity	No. of sequences
			SCF	SCM	HNF	HNM
Pseudomonas marginalis	NR 117821.1	0.96	3	3	3
Pseudomonas putida	NR 113651.1	0.97			2
Pseudomonas extremaustralis	NR 114911.1	0.96	1	1
Pseudomonas veronii	NR 028706.1	0.99				1
Pseudomonas trivialis	NR 028987.1	0.99				1
Staphylococcus warneri	NR 102499.1	0.99	2	1
Acinetobacter junii	NR 117623.1	0.98				2
Bacillus thuringiensis	NR 102506.1	0.95	1
